# Supplementary material for: The genetic landscape of substance use disorders
Source: Mol Psychiatry. 2024 May 29;29(11):3694–705. doi: 10.1038/s41380-024-02547-z (PMC11541208; doi:10.1038/s41380-024-02547-z)
Supplement: Supplementary file 1 — Supplementary Tables [file 41380_2024_2547_MOESM1_ESM.xlsx]

## Sheet: sup_table1
Supplementary Table 1: Genome-wide association studies of substance use disorders (Fig1a).
PMID	First Author	Year	Trait	N Case	N Control	N	N effective	Number of loci
23089632	Wang JC	2013	AUD	NA	NA	2010	2010	0
30482948	Walters RK	2018	AUD	14904	37944	52848	42803	2
30336701	Sanchez-Roige S	2019	AUD	NA	NA	121604	121604	5
30940813	Kranzler HR	2019	AUD	55584	218807	274424	177296	10
32451486	Zhou H	2020	AUD	57564	256395	313959	188038	27
21668797	Agrawal A	2011	CUD	708	2346	3054	2175	0
31209380	Demontis D	2019	CUD	2387	48985	51372	9104	1
33096046	Johnson EC	2020	CUD	20916	363116	384032	79107	2
32492095	Zhou H	2020	OUD	10544	72163	82707	36799	1
34728798	Sanchez-Roige S	2021	OUD	27805	104308	132113	87812	2
35879402	Deak JD	2022	OUD	20686	618377	639063	80065	3
36171425	Kember RL	2022	OUD	37761	409760	447521	138299	14
31427789	Watanabe K	2019	TUD	10287	234603	244890	39419	1
28972577	Hancock DB	2018	TUD	NA	NA	38602	38602	2
33144568	Quach BC	2020	TUD	NA	NA	58000	58000	7
37034728	Toikumo S	2023	TUD	231763	666917	898680	687972	72
